# Supplementary material for: A Whole-Blood Point-of-Care Test for Highly Specific Serodiagnosis of Human Cysticercosis
Source: Pathogens. 2026 Apr 7;15(4):399. doi: 10.3390/pathogens15040399 (PMC13118316; doi:10.3390/pathogens15040399)
Supplement: Supplementary file 1 [file pathogens-15-00399-s001.zip]

Archive with 1 entries (1 files):
- pathogens-4161656-supplementary.pdf
